# Supplementary material for: Spatial detection and consequences of nonrenal calcitriol production as assessed by targeted mass spectrometry imaging
Source: JCI Insight. 2024 Jun 25;9(15):e181763. doi: 10.1172/jci.insight.181763 (PMC11383599; doi:10.1172/jci.insight.181763)
Supplement: Supporting data values [file jciinsight-9-181763-s232.xlsx]

## Sheet: Fig.2F
Kidney		Liver		Spleen		Thymus
WT	C27KO	WT	C27KO	WT	C27KO	WT	C27KO
35.3	95.6	230.1	235.4	7.2	6.8	3.3	13.5
28.2	110.2	192.2	205.6	6.1	8.4	4.2	20.1
38.7	89.7	185.3	197.1	7.9	5.7	6.3	18.4

## Sheet: Fig.2G
Kidney		Liver		Spleen		Thymus
WT	C27KO	WT	C27KO	WT	C27KO	WT	C27KO
61.3	3.8	4.4	4.5	NA	5.2	4	6.5
72.7	4.5	5.6	5.6	NA	6.9	5.3	7.8
65.1	3.2	3.1	3.3	NA	4.1	7.1	5.1

## Sheet: Fig.4A
Plasma
WT	C27KO	DIKO	DIKO-12wR-4w-0IU	DIKO-12wR-4w-20IU
13.4	82.2	61.4	46.5	78.5
15.6	72.5	55.7	34.3	71.4
17.1	78.9	70.3	27.1	88.8

## Sheet: Fig.4B
Plasma
WT	C27KO	DIKO	DIKO-12wR-4w-0IU	DIKO-12wR-4w-20IU
22.5	3.5	5.7	6.5	15.6
27.4	4.1	6.1	7.2	17.8
21.1	3.6	5.2	4.2	20.1

## Sheet: Fig.4G
Kidney				Liver				Spleen				Thymus
WT	C27KO	DIKO-12wR-4w-0IU	DIKO-12wR-4w-20IU	WT	C27KO	DIKO-12wR-4w-0IU	DIKO-12wR-4w-20IU	WT	C27KO	DIKO-12wR-4w-0IU	DIKO-12wR-4w-20IU	WT	C27KO	DIKO-12wR-4w-0IU	DIKO-12wR-4w-20IU
35.3	95.6	43.5	168.7	230.1	235.4	101.8	287.9	7.2	6.8	10.5	34.8	3.3	13.5	8.8	44.1
28.2	110.2	54.6	152.1	192.2	205.6	99.3	263.5	6.1	8.4	7.9	32.7	4.2	20.1	7.4	38.7
38.7	89.7	33.3	201.2	185.3	197.1	84.7	311	7.9	5.7	13.4	48.6	6.3	18.4	10.1	54.3

## Sheet: Fig.4H
Kidney				Liver				Spleen				Thymus
WT	C27KO	DIKO-12wR-4w-0IU	DIKO-12wR-4w-20IU	WT	C27KO	DIKO-12wR-4w-0IU	DIKO-12wR-4w-20IU	WT	C27KO	DIKO-12wR-4w-0IU	DIKO-12wR-4w-20IU	WT	C27KO	DIKO-12wR-4w-0IU	DIKO-12wR-4w-20IU
61.3	3.8	5.2	5.9	4.4	4.5	4.8	15.8	NA	5.2	15.9	56.1	4	6.5	11.5	15.6
72.7	4.5	6.5	4.3	5.6	5.6	5.3	10.6	NA	6.9	20.4	50.7	5.3	7.8	11.4	14.7
65.1	3.2	4.3	6.7	3.1	3.3	3.7	28.9	NA	4.1	12.6	66.6	7.1	5.1	12.7	20.3

## Sheet: Fig.5A
Kidney						Liver						Spleen						Thymus
MSI			Tissue Homogenate			MSI			Tissue Homogenate			MSI			Tissue Homogenate			MSI			Tissue Homogenate
C27KO	DIKO-12wR-4w-0IU	DIKO-12wR-4w-20IU	C27KO	DIKO-12wR-4w-0IU	DIKO-12wR-4w-20IU	C27KO	DIKO-12wR-4w-0IU	DIKO-12wR-4w-20IU	C27KO	DIKO-12wR-4w-0IU	DIKO-12wR-4w-20IU	C27KO	DIKO-12wR-4w-0IU	DIKO-12wR-4w-20IU	C27KO	DIKO-12wR-4w-0IU	DIKO-12wR-4w-20IU	C27KO	DIKO-12wR-4w-0IU	DIKO-12wR-4w-20IU	C27KO	DIKO-12wR-4w-0IU	DIKO-12wR-4w-20IU
95.6	43.5	168.7	91.1	38.3	178.8	235.4	101.8	287.9	211.2	99.1	265.6	6.8	10.5	34.8	5.1	16	29.4	13.5	8.8	44.1	9	12.1	51.3
110.2	54.6	152.1	113.2	57.9	133.4	205.6	99.3	263.5	188.3	105.7	244	8.4	7.9	32.7	9.3	8.2	31.1	20.1	7.4	38.7	24.6	11.5	45.4
89.7	33.3	201.2	81.5	29.1	215.5	197.1	84.7	311	184.6	92.2	325.8	5.7	13.4	48.6	6.5	20.4	44.2	18.4	10.1	54.3	16.9	7.7	59.9

## Sheet: Fig.5B
Kidney						Liver						Spleen						Thymus
MSI			Tissue Homogenate			MSI			Tissue Homogenate			MSI			Tissue Homogenate			MSI			Tissue Homogenate
C27KO	DIKO-12wR-4w-0IU	DIKO-12wR-4w-20IU	C27KO	DIKO-12wR-4w-0IU	DIKO-12wR-4w-20IU	C27KO	DIKO-12wR-4w-0IU	DIKO-12wR-4w-20IU	C27KO	DIKO-12wR-4w-0IU	DIKO-12wR-4w-20IU	C27KO	DIKO-12wR-4w-0IU	DIKO-12wR-4w-20IU	C27KO	DIKO-12wR-4w-0IU	DIKO-12wR-4w-20IU	C27KO	DIKO-12wR-4w-0IU	DIKO-12wR-4w-20IU	C27KO	DIKO-12wR-4w-0IU	DIKO-12wR-4w-20IU
3.8	5.2	5.9	4.6	3.9	6.7	4.5	4.8	15.8	3.1	5.9	17.1	5.2	15.9	56.1	7.7	23.5	43.6	6.5	11.5	15.6	7.2	9.1	18.3
4.5	6.5	4.3	5.1	5.1	5.4	5.6	5.3	10.6	7	4.6	9.9	6.9	20.4	50.7	5.2	27.8	38.7	7.8	11.4	14.7	5.3	8.8	12.2
3.2	4.3	6.7	4.5	3.6	5.9	3.3	3.7	28.9	4.7	2.9	34.2	4.1	12.6	66.6	4.8	15.3	60	5.1	12.7	20.3	6.9	15	26.1

## Sheet: Fig.6A
Kidney		Liver		Spleen		Thymus
0 IU	20 IU	0 IU	20 IU	0 IU	20 IU	0 IU	20 IU
0.025823	0.056082	5.64e-05	1.54e-05	0.002262	0.001518	0.001417	0.000992
0.033727	0.06166	4.44e-06	1.83e-05	0.001864	0.001462	0.001363	0.001232
0.033486	0.058208	2.19e-05	5.4e-06	0.00135	0.001274	0.001438	0.001055
0.054915	0.058594	2.89e-05	3.08e-06	0.001651	0.001213	0.001049	0.001007
0.039091	0.055444	7.29e-06	1.37e-05	0.00157	0.001357	0.001192	0.00139
0.019223	0.043706	4.17e-05	3.82e-05	0.001508	0.002218	0.001032	0.002308
0.037348	0.057288	2e-05		0.001343		0.001304
0.020136	0.05214	8.17e-05		0.00136		0.001206
0.027706		8.87e-05		0.001383		0.001499
0.022253		3.34e-06		0.001271		0.000665
0.027665		4.61e-05		0.001366		0.000981
0.033611		4.27e-06		0.001176		0.000948
0.043534		2.12e-05		0.002026		0.002135
0.037416		5.31e-05		0.002116		0.001541
0.043566
0.040698
0.028957

## Sheet: Fig.6B
Kidney		Liver		Spleen		Thymus
0 IU	20 IU	0 IU	20 IU	0 IU	20 IU	0 IU	20 IU
0.000479	0.767652	3.38e-06	4.42e-06	1.33e-05	7.53e-06	3.28e-05	6.51e-05
0.013617	0.904154	4.96e-06	4.81e-06	1.61e-05	5.85e-05	3.77e-05	4.4e-05
0.000175	1.00724	3.43e-06	3.1e-06	7.48e-06	8.02e-05	4.46e-05	1.31e-05
0.474715	0.963014	3.87e-06	3.4e-06	6.6e-05	8.06e-06	2.8e-06	4.74e-05
0.015557	0.602893	3.06e-06	2.45e-06	8.42e-06	6.71e-06	5.9e-05	2.12e-05
0.028846	0.450298	5.2e-06	5.9e-06	1.02e-05	6.24e-06	8.36e-05	2.64e-05
1.5e-05	0.618904	6.36e-05		6.49e-06		5.16e-05
0.003345	0.985453	5.75e-06		1.78e-05		7.64e-06
2.14e-05		4.83e-06		4.26e-05		3.13e-05
0.00226		5.37e-06		7.57e-06		2.35e-06
0.035287		4.49e-06		8.41e-05		2.6e-06
0.437055		4.39e-06		7.55e-05		4.59e-05
0.02731		1.81e-06		1.03e-05		6.87e-06
0.443609				1.51e-05		1.08e-05
0.652526
0.012169

[truncated: 11 more sheets: Fig.6C, Fig.S3A, Fig.S3B, Fig.S3C, Fig.S3D, Fig.S3E, Fig.S3F, Fig.S4, Fig.S5A, Fig.S5B, Fig.S5C]
